# Supplementary material for: ChronoimmunoTOX: A Single-Institution Retrospective Study on How the Time of Administration Impacts Immune Checkpoint Inhibitor Efficacy and Toxicity in Melanoma
Source: J Clin Med. 2025 Dec 22;15(1):69. doi: 10.3390/jcm15010069 (PMC12787149; doi:10.3390/jcm15010069)
Supplement: Supplementary file 1 [file jcm-15-00069-s001.zip]

Archive with 1 entries (1 files):
- jcm-4016305-supplementary.pdf
